# Supplementary material for: Can Fasting Glucose Levels or Post-Breakfast Glucose Fluctuations Predict the Occurrence of Nocturnal Asymptomatic Hypoglycemia in Type 1 Diabetic Patients Receiving Basal-Bolus Insulin Therapy with Long-Acting Insulin?
Source: PLoS One. 2015 Dec 1;10(12):e0144041. doi: 10.1371/journal.pone.0144041 (PMC4666406; doi:10.1371/journal.pone.0144041)
Supplement: S1 File — (XLSX) [file pone.0144041.s001.xlsx]

## Sheet: Sheet1
ID	1	2	3	4	5	6	7	8	9	10	11	12	13	14	15	16	17	18	19	20	21	22	23	24	25	26	27	28	29	30	31	32	33	34	35	36	37	38	39	40	41	42	43	44	45	46	47	48	49
age	42	24	45	35	40	61	33	69	36	44	57	26	41	61	52	39	30	44	31	35	50	61	59	42	43	32	15	34	71	35	28	60	58	58	55	41	73	33	72	32	26	41	37	30	40	26	60	37	44
sex(M=1,F=0)	0	1	0	0	0	0	0	1	0	0	1	0	0	1	0	1	0	1	1	0	0	0	0	0	0	0	0	0	1	1	0	1	1	0	0	1	0	0	0	0	1	0	1	0	0	1	1	0	1
00:00:00	130	102	97	109	66	298	80	137	212	110	100	218	123	111	182	144	118	147	175	182	175	148	88	74	173	98	82	221	115	137	251	163	209	104	108	114	94	156	286	201	108	239	76	40	170	88	232	216	165
00:05:00	111	103	97	108	65	295	77	148	211	107	99	217	118	113	176	144	118	148	168	180	172	149	88	63	171	100	80	221	115	137	249	158	205	104	106	112	94	150	282	200	109	233	77	40	166	90	231	233	162
00:10:00	95	102	93	107	67	293	77	144	209	106	98	215	110	112	173	144	119	151	173	178	169	149	88	59	161	91	78	220	113	138	247	155	203	105	105	112	94	146	279	193	110	233	75	40	159	91	230	259	163
00:15:00	80	104	96	105	66	292	75	137	208	103	98	214	105	113	169	141	118	139	168	177	169	148	87	56	168	89	77	219	113	139	246	151	201	107	104	111	94	145	271	194	111	233	70	40	156	93	228	260	170
00:20:00	65	105	103	105	64	290	73	137	206	100	97	215	105	114	168	140	119	131	161	175	169	147	87	54	174	91	75	220	112	140	245	146	199	108	102	110	92	145	266	190	113	237	67	40	155	95	227	264	174
00:25:00	49	106	107	103	62	287	72	127	205	98	97	218	103	113	166	142	119	126	161	174	169	147	87	53	171	103	74	219	110	140	243	143	198	109	101	108	91	145	264	185	115	238	64	40	154	97	229	266	176
00:30:00	40	107	108	102	58	285	70	130	204	96	96	214	102	113	166	143	119	127	161	174	169	146	85	54	161	106	72	218	108	141	237	141	195	112	100	106	90	144	261	183	118	237	62	40	152	100	225	266	166
00:35:00	40	107	110	100	58	285	68	126	200	93	95	218	102	112	165	148	119	128	159	172	166	143	84	62	162	92	71	218	106	141	235	139	194	113	99	106	92	143	255	187	120	236	61	40	151	102	224	267	160
00:40:00	40	108	111	99	56	283	70	121	198	91	94	215	102	112	166	149	119	125	157	171	164	141	84	55	162	89	68	217	105	141	240	135	193	113	97	105	92	143	246	186	123	235	60	40	150	102	222	267	155
00:45:00	40	110	111	98	56	279	70	118	194	88	94	215	97	106	160	151	119	124	154	169	162	128	84	52	161	90	67	216	103	141	237	133	192	112	95	103	93	144	239	185	127	232	60	40	149	103	221	268	150
00:50:00	40	111	110	97	55	278	69	107	189	85	94	216	93	106	156	151	119	123	152	165	159	127	85	50	159	89	66	214	100	142	237	131	190	111	94	102	95	154	241	188	131	224	61	40	145	105	212	267	143
00:55:00	40	111	109	95	55	265	72	99	187	86	93	218	88	106	152	152	119	120	150	164	156	124	85	48	158	82	65	214	98	142	235	128	189	110	93	100	93	162	239	184	132	228	60	40	146	106	210	267	138
01:00:00	40	113	107	94	56	257	74	94	186	85	90	213	85	106	149	144	119	117	148	164	156	125	85	53	159	80	65	214	96	141	236	123	187	108	92	99	92	164	233	182	132	227	61	40	145	107	205	266	135
01:05:00	40	115	105	93	55	254	73	90	185	83	88	209	80	106	146	146	119	115	146	164	154	125	86	66	154	78	64	212	93	140	234	122	184	106	90	97	91	164	226	180	133	230	61	40	144	108	201	271	121
01:10:00	40	117	107	92	55	257	73	89	186	80	89	208	76	106	143	148	119	111	146	164	155	124	86	72	155	76	61	212	92	140	227	118	183	106	88	95	89	164	222	176	134	234	62	40	142	109	196	268	128
01:15:00	40	118	107	91	55	266	73	87	185	78	88	207	72	106	141	149	118	107	163	163	154	128	85	71	159	75	55	212	89	141	225	114	182	104	87	95	89	164	219	175	135	240	63	40	140	110	205	266	124
01:20:00	40	119	107	89	54	258	72	87	182	74	86	205	69	106	139	148	118	107	178	162	149	132	84	71	164	74	55	210	87	141	230	112	180	105	85	93	84	163	216	171	137	241	63	40	139	112	209	264	124
01:25:00	40	120	109	87	54	251	70	85	178	71	86	203	66	106	138	146	117	109	180	161	141	129	84	71	165	77	55	209	85	141	218	110	179	107	84	91	76	162	213	168	138	244	63	40	138	112	207	262	110
01:30:00	40	120	111	86	50	252	71	83	176	68	84	210	64	104	136	145	117	120	180	161	141	132	84	71	162	95	53	208	84	141	197	106	176	110	82	89	79	162	210	164	140	247	64	40	139	113	208	260	108
01:35:00	40	120	114	85	48	251	71	81	173	67	83	209	59	104	136	144	117	126	175	160	147	136	83	71	158	111	53	206	82	140	178	102	177	113	80	86	76	162	207	161	142	247	64	40	140	115	204	259	104
01:40:00	40	120	117	84	47	251	71	79	169	66	82	213	56	102	133	143	117	125	165	159	147	131	83	71	155	116	50	203	80	140	161	98	176	115	78	84	85	162	200	158	144	249	64	40	139	117	204	260	103
01:45:00	40	121	121	83	44	250	71	76	168	68	80	213	52	101	131	142	117	126	161	160	148	126	84	69	167	124	49	202	79	140	147	94	177	112	77	81	98	162	199	156	147	251	61	40	139	119	205	260	114
01:50:00	40	121	125	82	40	246	69	73	165	69	79	212	49	100	129	142	116	129	165	161	155	122	86	67	166	119	48	201	79	142	143	90	176	110	76	78	100	162	196	155	150	254	60	40	137	122	200	260	135
01:55:00	40	122	131	81	40	246	68	72	162	69	78	208	45	99	129	143	116	132	168	162	151	120	86	67	160	121	48	201	80	144	137	87	176	108	74	76	102	162	191	152	153	256	59	40	134	124	200	260	136
02:00:00	40	123	130	80	40	245	70	71	159	70	77	208	41	98	127	143	116	130	168	162	142	117	86	66	150	123	49	200	78	144	130	83	177	106	73	73	102	163	186	150	155	258	59	43	132	126	201	261	134
02:05:00	40	124	130	79	40	251	69	70	155	70	77	204	43	98	125	144	116	130	163	162	143	116	85	65	138	127	50	199	77	144	125	78	177	105	72	71	101	164	184	147	156	260	61	44	130	128	200	261	123
02:10:00	40	126	129	78	40	258	66	68	151	68	75	196	42	95	124	144	115	128	154	161	141	117	84	59	131	124	50	199	75	143	121	78	177	103	71	72	101	164	180	144	159	262	61	46	127	130	198	261	102
02:15:00	40	128	131	78	40	258	67	59	137	68	73	196	41	92	124	143	116	130	150	159	141	107	82	69	127	123	50	197	75	142	119	76	175	101	71	71	101	164	177	143	158	265	60	47	123	132	195	261	97
02:20:00	40	130	130	77	40	256	68	67	131	67	72	196	40	90	122	141	116	128	147	158	144	109	80	68	127	127	51	197	73	142	116	71	173	106	71	69	99	164	175	141	155	267	60	47	124	133	193	260	100
02:25:00	40	132	129	77	40	255	67	69	135	67	71	203	40	94	122	137	115	124	148	157	147	109	79	66	130	128	55	196	72	142	115	66	170	110	71	67	103	164	173	139	153	269	59	47	123	134	192	259	109
02:30:00	40	134	127	77	40	253	67	68	133	67	71	211	40	94	125	137	115	120	157	156	149	108	79	63	134	128	55	196	70	142	114	63	169	111	71	65	104	159	169	136	153	271	63	48	117	131	190	258	119
02:35:00	40	136	127	77	40	253	68	67	130	65	70	217	42	91	125	141	114	117	146	154	149	104	79	54	136	129	56	197	69	144	113	60	168	112	71	64	107	154	165	135	151	272	61	49	114	133	189	258	115
02:40:00	40	137	127	77	40	246	67	63	128	62	68	209	44	90	126	144	113	115	143	153	145	97	79	52	137	128	58	198	68	143	112	57	168	111	71	64	108	152	160	133	150	273	60	49	110	134	187	259	115
02:45:00	40	136	124	77	45	248	64	60	124	61	67	203	44	90	126	145	112	114	141	151	152	96	79	53	137	121	59	198	66	142	110	54	168	110	70	63	107	151	155	132	149	274	59	50	106	136	176	258	123
02:50:00	40	136	122	76	49	247	63	58	122	59	67	197	53	89	125	146	112	113	141	153	150	98	79	55	138	127	61	200	66	142	109	51	167	108	70	61	107	151	150	130	147	274	58	50	102	137	176	257	121
02:55:00	40	138	120	76	48	242	65	57	120	60	66	192	67	89	124	145	111	115	151	150	147	102	79	58	138	136	63	201	64	142	107	49	167	105	71	60	107	152	146	126	145	275	58	51	99	139	176	254	117
03:00:00	40	139	121	76	46	235	64	61	117	60	68	190	80	89	124	147	111	112	159	151	150	103	79	62	139	132	64	202	63	142	106	49	168	103	72	59	109	153	143	126	142	275	58	52	98	144	175	252	113
03:05:00	40	140	125	76	44	235	64	64	116	60	67	187	98	86	124	149	110	112	156	142	150	107	80	71	135	129	65	201	61	142	106	46	168	101	72	58	109	153	141	121	141	276	58	51	91	146	176	250	116
03:10:00	40	142	125	75	45	235	64	63	114	58	68	186	108	85	124	151	110	112	154	139	150	106	79	73	139	123	65	201	60	142	106	44	165	99	71	56	110	154	138	118	139	276	59	51	83	147	175	249	112
03:15:00	40	143	123	75	44	235	64	63	113	58	70	185	109	86	125	151	111	115	151	137	150	106	78	74	139	129	65	201	59	142	109	44	164	97	70	56	110	154	137	115	137	278	57	54	79	147	172	248	113
03:20:00	40	145	123	75	54	234	63	62	110	55	70	181	107	85	126	158	111	116	151	135	153	105	79	74	140	127	65	201	58	142	110	40	164	95	69	56	111	154	134	113	136	279	55	54	84	147	172	247	112
03:25:00	40	146	124	75	58	234	63	63	108	53	71	178	105	86	127	164	110	117	152	134	157	118	81	72	140	126	67	201	57	142	109	40	164	98	69	56	115	155	132	111	134	283	57	53	82	148	168	246	112
03:30:00	40	144	125	75	52	238	65	62	105	52	71	176	106	89	128	168	110	112	153	133	160	119	81	69	140	124	67	201	57	142	108	42	163	96	69	64	118	156	130	108	131	283	58	50	65	153	167	245	111
03:35:00	40	146	128	75	45	227	66	60	101	52	72	176	111	90	125	167	110	109	154	132	162	118	81	64	149	122	68	198	58	141	105	40	163	93	69	70	118	162	129	106	132	283	60	48	69	157	167	244	113
03:40:00	40	148	126	75	41	226	66	57	98	51	75	176	112	90	125	165	109	121	154	131	162	117	81	61	155	121	68	197	58	141	104	40	163	90	71	71	117	175	129	101	132	281	58	47	78	159	166	244	113
03:45:00	40	150	125	76	44	221	67	62	95	51	79	176	109	89	126	167	109	120	154	131	161	114	81	59	163	121	68	197	59	142	103	40	163	88	72	71	117	177	129	99	131	281	58	47	73	162	164	243	109
03:50:00	40	152	124	78	44	223	68	63	92	51	83	173	108	91	126	169	108	118	154	130	162	111	81	57	167	130	67	196	60	142	102	40	164	87	73	69	115	179	127	97	130	280	58	48	69	168	161	242	93
03:55:00	40	153	123	79	44	228	68	63	90	51	87	169	109	91	127	169	108	118	154	130	162	112	81	61	174	144	66	196	61	141	101	40	164	86	73	67	117	179	125	96	129	279	60	51	73	186	160	243	89
04:00:00	40	155	123	81	52	224	69	64	87	51	89	165	109	92	129	173	107	118	154	129	159	112	82	67	179	140	67	195	63	140	102	40	164	86	73	66	127	178	124	93	128	277	61	62	74	203	159	241	86
04:05:00	40	155	122	85	53	219	68	63	85	51	90	162	109	91	132	176	107	118	154	129	157	112	82	65	179	141	67	195	64	141	102	40	164	85	75	65	118	178	122	91	127	276	62	50	72	214	158	240	84
04:10:00	40	155	122	90	51	216	66	59	82	51	92	159	108	92	134	177	107	120	155	128	158	111	82	62	184	141	68	194	65	142	102	40	164	85	76	65	111	178	121	90	119	276	64	44	71	221	157	239	83
04:15:00	40	155	121	94	50	215	66	58	78	51	95	159	108	92	133	178	108	121	155	129	157	110	83	60	186	139	68	193	66	143	102	40	165	81	77	75	110	178	120	88	115	276	66	41	68	210	155	238	77
04:20:00	40	155	122	97	51	211	66	57	75	50	97	157	107	92	132	184	108	122	154	127	155	109	83	58	187	139	68	192	67	144	102	40	167	79	78	78	119	177	119	85	113	275	66	40	65	200	154	237	77
04:25:00	40	156	122	99	51	209	63	61	75	46	99	156	109	93	132	179	109	122	155	127	154	108	84	57	188	138	68	192	68	145	103	40	168	78	79	78	122	177	118	83	110	274	68	40	63	182	153	235	78
04:30:00	40	158	121	99	53	207	62	63	73	46	101	155	117	92	134	181	110	124	154	127	158	108	84	65	186	138	70	192	69	146	103	42	170	77	80	81	125	176	117	83	108	272	69	40	60	180	150	233	78
04:35:00	40	161	122	100	54	205	61	61	71	45	101	154	121	94	137	183	110	125	164	126	160	109	84	62	184	133	70	193	70	147	103	46	175	77	82	93	123	176	117	82	108	271	68	40	52	181	145	231	79
04:40:00	40	161	122	101	57	203	59	65	69	45	102	155	121	91	140	186	111	125	165	126	158	103	85	67	185	127	70	195	70	148	104	47	177	75	84	93	114	175	116	81	109	270	68	40	55	183	144	230	90
04:45:00	40	162	120	101	59	203	59	64	66	44	102	156	123	98	146	189	112	123	160	126	145	106	86	66	180	126	70	195	70	148	104	46	178	75	85	93	120	185	116	80	112	270	71	40	54	184	148	228	106
04:50:00	40	164	120	103	57	205	59	67	65	44	102	156	124	102	150	194	112	120	159	126	136	83	85	66	177	120	71	194	70	150	104	46	181	76	85	93	129	172	115	76	106	271	72	40	54	180	141	226	114
04:55:00	40	166	119	103	58	205	58	68	63	44	102	156	125	105	151	196	113	122	159	126	133	49	87	66	175	120	70	194	70	151	104	46	182	76	86	93	141	166	114	74	103	272	73	40	52	183	142	222	101
05:00:00	40	167	118	102	60	203	58	64	61	44	101	152	128	107	152	198	113	122	163	126	133	40	88	69	170	124	69	194	70	151	102	49	182	80	87	92	141	165	112	71	103	273	73	51	50	186	139	223	103
05:05:00	40	167	116	104	61	202	56	59	59	44	101	153	130	108	152	200	113	120	172	128	135	40	89	69	169	137	67	197	71	151	100	51	183	85	90	91	144	165	111	71	105	274	73	73	46	188	140	221	107
05:10:00	40	168	114	104	63	201	56	57	58	45	101	151	130	107	153	203	113	117	164	130	136	40	90	74	170	134	66	198	74	150	98	51	185	84	95	90	145	168	110	70	104	276	75	74	40	190	140	217	95
05:15:00	40	169	113	106	60	201	56	57	57	45	101	151	130	106	155	207	112	120	159	130	145	40	91	76	165	131	65	200	78	150	97	50	185	85	99	88	141	172	109	70	104	276	73	71	40	192	137	217	107
05:20:00	40	169	113	107	58	201	56	57	56	46	101	152	130	104	156	212	111	115	158	130	152	40	92	77	158	140	65	201	81	151	96	51	186	84	104	84	141	171	108	71	104	273	73	95	40	197	139	217	126
05:25:00	40	169	110	108	59	199	55	56	51	46	102	152	131	105	157	214	112	122	159	130	154	40	92	78	158	139	65	203	80	151	95	52	187	78	108	84	145	167	107	71	103	271	69	100	40	197	139	219	126
05:30:00	40	168	111	108	58	202	56	56	41	44	102	152	134	105	160	215	112	121	168	130	152	40	91	79	157	131	65	204	80	152	95	53	190	77	111	81	150	164	107	71	103	272	73	95	40	198	140	220	128
05:35:00	40	169	110	109	58	199	57	57	40	44	104	153	136	104	161	218	113	120	172	130	152	40	93	81	156	129	65	205	81	153	95	52	192	76	115	79	149	161	106	70	103	271	76	97	40	199	140	221	127
05:40:00	44	169	113	109	59	198	57	58	40	43	105	153	140	103	165	221	112	123	178	128	161	49	96	81	158	135	64	206	82	153	95	52	195	77	117	76	137	159	106	69	103	272	75	101	48	198	138	223	140
05:45:00	45	168	114	111	59	190	59	58	40	42	107	153	144	104	168	227	112	121	180	131	168	45	95	80	155	139	64	208	84	154	95	53	199	78	119	75	143	159	108	69	96	270	76	105	54	197	138	225	123
05:50:00	44	167	114	112	63	191	60	59	41	45	108	153	144	100	179	226	112	115	179	129	164	45	94	80	154	139	65	209	85	154	95	52	200	83	122	73	144	160	109	68	95	271	76	114	60	197	139	228	108
05:55:00	48	167	114	113	63	194	61	70	40	46	109	160	145	99	193	231	112	117	191	127	152	47	95	82	151	137	66	209	86	157	95	52	202	83	124	72	145	163	110	70	94	273	74	141	65	196	141	232	105
06:00:00	49	167	113	117	62	199	65	78	40	43	109	159	146	101	194	238	111	115	205	128	144	50	95	86	150	135	66	216	87	159	103	52	205	83	126	74	149	164	110	72	93	273	78	143	66	195	138	238	105
06:05:00	48	168	114	120	67	197	69	78	40	43	110	165	143	101	193	237	111	117	201	128	137	52	94	83	154	135	66	220	88	161	103	54	207	84	128	78	149	165	113	72	94	272	79	148	72	192	137	241	103
06:10:00	47	168	106	123	69	198	71	79	40	45	110	166	142	101	191	227	110	123	197	129	139	56	95	83	157	134	68	222	89	164	109	53	210	84	128	78	147	165	114	73	90	269	77	155	77	189	139	242	103
06:15:00	49	168	110	126	67	203	72	84	42	47	109	167	141	101	194	234	110	113	199	130	156	64	97	84	159	136	69	227	89	165	118	53	211	82	128	79	153	165	117	70	87	260	84	160	75	188	131	244	104
06:20:00	49	170	110	128	66	216	73	87	44	49	108	167	141	102	200	239	110	111	205	129	156	71	98	85	156	136	69	231	87	167	135	55	211	83	130	79	151	165	118	70	85	255	81	163	75	187	130	245	107
06:25:00	51	175	113	131	65	215	70	85	49	50	108	165	132	102	206	245	109	107	211	127	140	77	98	85	156	135	72	235	89	167	144	57	211	83	133	79	157	165	121	70	85	252	77	157	76	186	129	246	109
06:30:00	53	177	116	133	59	217	67	83	57	51	108	166	129	102	198	250	109	107	222	127	129	79	101	84	152	135	75	237	91	166	137	59	212	83	138	79	161	165	125	71	85	249	77	149	81	187	132	250	119
06:35:00	53	180	124	135	59	225	70	83	60	52	108	164	134	101	197	242	109	106	226	129	125	78	104	84	152	135	78	237	91	163	134	61	216	86	147	78	161	163	126	72	86	247	77	147	84	199	133	253	131
06:40:00	56	181	124	136	62	226	71	82	64	53	108	163	138	102	196	246	110	105	225	130	126	86	106	84	155	134	79	239	97	164	137	63	217	89	155	82	170	162	128	78	86	245	84	155	87	220	136	255	133
06:45:00	60	180	122	141	67	236	70	81	67	52	107	163	141	100	195	251	110	108	235	131	146	98	111	84	162	145	80	240	99	163	141	65	218	94	163	93	167	162	131	80	86	244	80	153	85	232	136	257	139
06:50:00	60	179	121	143	69	236	67	81	67	53	107	164	141	101	190	252	111	114	241	132	163	103	111	86	160	146	78	241	104	163	154	66	217	95	168	102	170	165	140	83	84	245	79	147	88	245	132	259	142
06:55:00	63	180	121	145	69	238	72	79	71	54	107	165	142	100	195	249	113	113	249	133	180	116	106	91	141	146	82	243	109	169	152	67	218	97	174	106	174	177	144	85	84	247	75	149	89	254	127	261	144
07:00:00	70	181	122	146	67	240	74	94	72	56	106	164	144	100	203	244	117	122	256	137	170	126	107	100	146	137	81	244	114	171	154	69	218	100	178	110	178	188	146	85	85	246	87	154	86	266	130	266	146
07:05:00	74	181	122	149	69	245	82	94	74	56	105	165	145	101	205	237	121	123	254	138	152	134	111	105	152	137	78	245	119	172	170	71	219	106	185	113	177	196	144	92	87	248	93	145	92	281	133	269	149
07:10:00	78	182	125	150	77	244	83	85	75	57	105	164	155	102	202	240	124	123	257	137	140	141	113	100	153	149	79	246	124	172	167	74	219	104	191	114	177	195	145	97	85	250	95	147	101	296	133	268	154
07:15:00	80	183	123	150	75	246	78	80	81	56	104	163	165	98	210	244	125	121	260	137	133	146	113	102	160	154	80	248	124	167	151	76	231	104	194	113	178	189	150	101	87	251	97	146	110	306	135	266	157
07:20:00	82	183	121	151	76	253	76	78	86	55	103	162	175	98	219	248	125	121	264	137	127	134	115	111	162	147	82	250	128	167	142	77	228	105	196	118	170	202	154	105	90	254	98	146	110	295	140	265	158
07:25:00	92	187	119	150	78	257	83	87	88	56	103	162	185	95	228	244	124	121	267	137	124	128	115	111	166	143	80	252	132	170	142	79	227	103	197	124	175	205	152	104	88	257	97	140	109	280	141	265	164
07:30:00	97	188	118	148	79	257	87	86	90	58	105	162	195	91	252	241	124	122	271	134	122	138	114	105	169	149	79	253	134	171	143	83	232	103	195	123	177	200	154	106	92	259	101	135	110	265	135	264	153
07:35:00	95	189	117	147	80	250	87	85	93	59	107	160	201	98	249	238	124	127	275	136	120	141	114	109	173	158	80	256	136	174	157	83	231	105	197	128	176	206	162	115	95	256	107	150	120	251	135	263	136
07:40:00	89	189	117	148	83	263	88	86	94	60	110	161	203	109	255	236	124	126	292	138	118	141	115	115	179	162	83	256	137	177	173	90	230	104	199	127	172	204	165	116	95	266	103	142	122	238	137	263	141
07:45:00	86	190	112	149	81	267	89	84	97	64	114	157	209	113	271	234	124	124	289	142	115	139	115	115	178	155	85	263	139	182	191	81	234	103	199	129	173	224	172	117	94	269	102	150	119	226	142	262	141
07:50:00	89	191	109	148	80	265	91	84	100	63	115	151	213	117	280	233	123	121	285	145	113	146	115	118	177	153	87	268	141	179	207	73	236	100	199	125	177	211	172	117	95	267	108	149	110	212	142	261	143
07:55:00	89	193	110	147	81	262	93	88	97	67	116	148	215	119	283	232	121	126	277	146	106	147	118	126	172	159	96	273	142	181	204	68	243	92	200	124	179	207	163	120	92	262	113	150	113	191	137	264	138
08:00:00	88	194	108	141	90	266	93	91	105	67	117	146	219	119	280	231	120	124	281	150	96	156	118	128	177	150	106	278	141	181	207	66	245	88	201	122	172	202	158	121	91	259	111	154	106	175	136	266	135
08:05:00	91	195	109	136	113	261	93	94	105	67	119	148	221	121	282	232	119	133	287	149	90	163	121	133	180	151	119	278	143	177	202	66	242	88	202	112	177	196	166	120	95	266	110	144	100	179	138	264	139
08:10:00	96	197	108	132	136	250	97	98	103	65	120	148	216	124	276	240	120	141	293	150	88	157	126	133	179	150	128	271	149	176	208	68	246	89	204	112	175	204	174	121	95	270	109	144	103	183	138	256	154
08:15:00	95	201	111	120	156	239	101	95	104	65	119	149	215	126	293	241	121	150	285	148	90	158	133	134	181	159	138	259	156	175	222	73	257	90	211	131	174	197	174	129	98	279	117	143	119	185	139	257	166
08:20:00	97	205	113	107	171	234	109	97	102	65	117	148	224	138	290	244	128	156	264	146	98	155	141	140	193	167	146	258	161	180	221	79	265	94	224	143	173	194	177	143	101	285	123	136	137	184	143	278	180
08:25:00	103	205	117	94	168	224	118	106	120	69	117	149	244	153	292	250	133	154	277	149	109	154	150	151	199	171	153	244	160	181	219	88	269	102	236	152	176	194	182	159	108	286	125	139	141	183	158	273	187
08:30:00	107	206	119	84	164	216	126	128	126	73	122	150	258	171	300	264	140	164	304	148	111	158	157	157	205	183	159	230	152	189	218	100	275	109	254	162	176	191	176	175	114	286	128	140	152	178	183	266	192
08:35:00	116	206	117	80	168	215	131	150	131	77	125	157	276	187	312	272	145	164	311	155	113	167	167	170	205	177	161	225	148	194	216	106	288	114	268	166	187	191	182	191	121	278	130	142	156	172	202	243	198
08:40:00	126	208	123	76	170	213	135	165	140	83	129	157	283	204	326	265	150	171	308	166	116	172	173	177	213	180	162	225	141	198	217	121	297	118	278	168	186	191	192	212	127	270	135	147	154	168	208	236	202
08:45:00	132	210	125	73	171	214	138	183	149	86	136	169	288	216	337	271	156	176	289	175	123	188	177	182	223	188	164	218	137	200	220	137	306	122	288	167	186	189	203	225	131	266	140	138	156	161	207	236	202
08:50:00	130	211	123	75	174	211	141	205	160	103	142	171	287	231	348	274	160	183	285	189	129	199	183	187	229	189	166	216	135	211	215	154	315	120	301	161	194	195	215	232	135	263	148	162	157	160	203	227	219
08:55:00	131	213	118	76	174	202	148	210	177	99	151	172	293	246	339	276	166	193	295	201	134	216	187	188	230	189	170	204	135	224	210	170	318	124	315	167	191	191	227	235	142	264	147	173	158	158	196	241	224
09:00:00	150	218	112	75	172	201	152	224	185	89	159	173	294	257	343	288	172	205	295	207	137	234	184	199	230	187	174	209	134	236	210	183	322	127	323	191	203	178	240	237	145	260	156	178	158	159	196	251	222
09:05:00	154	216	109	74	167	208	155	231	193	94	162	167	295	266	341	296	176	207	285	212	153	248	184	201	231	192	177	211	131	241	203	193	325	135	328	194	222	178	253	245	149	256	163	171	165	156	196	239	230
09:10:00	163	216	105	79	163	213	158	230	203	100	168	163	296	266	337	296	178	202	274	209	150	261	191	199	231	192	179	205	128	247	195	200	324	150	334	190	235	171	263	249	156	255	165	204	157	149	189	222	225
09:15:00	171	222	105	85	157	214	160	237	211	100	173	156	295	271	347	296	180	189	249	208	159	267	191	200	234	190	178	206	130	255	190	208	322	155	336	180	234	164	273	260	162	253	167	229	154	144	183	207	234
09:20:00	184	229	104	90	150	212	162	238	214	98	177	158	292	276	343	298	183	192	233	206	170	266	190	209	237	186	177	204	130	261	191	217	317	154	329	169	239	157	280	265	170	250	159	230	154	138	182	199	244
09:25:00	190	233	106	96	142	214	164	243	222	94	181	154	288	282	325	301	183	193	239	206	182	263	192	218	237	182	179	202	131	251	196	226	314	152	324	163	255	150	282	272	176	243	164	238	172	132	179	191	249
09:30:00	192	234	107	100	127	214	165	249	228	96	182	147	286	284	318	293	183	194	248	204	200	258	193	225	233	190	179	199	128	254	199	227	312	150	323	162	267	150	286	276	184	240	163	243	165	127	178	191	235
09:35:00	189	232	110	104	120	213	163	259	229	98	182	142	285	289	323	285	184	200	238	202	207	248	195	226	229	190	181	187	124	251	201	232	311	150	325	164	271	153	292	282	189	239	161	248	160	121	178	189	241
09:40:00	185	231	111	112	117	211	160	265	231	99	182	140	282	288	328	278	185	204	217	200	207	255	198	226	232	188	179	185	120	254	203	240	307	152	327	162	274	147	290	285	194	238	162	240	159	115	178	200	247
09:45:00	178	233	113	121	111	206	160	266	231	97	183	138	281	286	325	276	196	199	220	190	219	257	199	233	230	179	179	178	117	258	207	251	305	154	333	163	266	142	285	289	194	238	163	236	174	111	175	217	232
09:50:00	172	235	119	131	106	204	165	275	233	97	182	137	282	285	325	272	192	196	209	180	229	266	198	246	233	176	181	169	115	258	208	266	303	157	333	162	277	136	281	282	203	238	165	231	187	106	170	225	225
09:55:00	168	237	117	142	97	189	174	272	227	93	182	136	283	284	333	266	189	189	196	172	254	263	199	245	237	176	182	165	116	259	209	278	299	160	335	166	277	142	273	288	210	237	176	233	199	99	161	215	219
10:00:00	164	239	111	154	92	168	173	274	225	91	183	135	281	283	331	254	187	188	188	164	257	253	197	240	236	173	181	164	110	262	209	288	292	161	335	175	273	144	267	287	217	235	170	240	203	100	146	207	218
10:05:00	167	241	111	165	93	179	175	290	234	88	178	131	279	278	324	242	185	186	172	155	242	271	195	224	237	177	181	163	109	262	210	295	289	159	333	177	270	134	258	282	217	230	165	250	209	98	138	196	212
10:10:00	165	244	111	173	95	183	173	285	228	81	177	131	281	274	316	234	184	169	160	148	235	271	190	217	238	176	179	165	109	264	204	297	288	155	329	160	269	131	250	278	218	225	163	240	214	94	132	187	219
10:15:00	159	245	108	185	93	176	172	287	217	80	176	133	281	275	315	226	180	168	146	142	227	277	186	221	239	177	179	161	112	272	197	299	289	152	327	156	259	127	244	275	222	218	162	248	220	91	129	177	217
10:20:00	149	244	102	195	94	170	175	292	215	83	175	134	282	273	319	221	175	166	142	138	213	269	179	222	238	186	178	162	111	271	213	297	288	153	324	154	261	125	237	268	223	214	157	259	224	101	124	164	221
10:25:00	144	242	98	203	92	173	167	292	210	79	170	131	279	270	305	212	171	160	140	138	197	255	174	223	238	187	178	161	113	262	216	297	293	150	322	154	257	130	231	253	221	206	158	242	234	115	116	156	212
10:30:00	138	239	94	211	85	164	166	291	211	79	164	131	278	271	300	206	166	154	143	140	194	253	170	216	240	175	177	154	115	262	207	296	297	144	317	161	250	134	225	245	221	205	159	240	242	122	106	149	208
10:35:00	135	238	97	214	77	157	166	305	210	77	161	130	274	265	295	195	164	153	150	142	189	257	165	215	239	177	175	145	112	260	213	291	300	141	310	166	246	137	215	236	221	202	157	248	242	109	101	144	224
10:40:00	129	237	97	222	72	158	166	315	208	76	155	129	265	262	271	185	162	150	154	146	188	238	162	212	238	192	173	138	107	255	211	288	301	138	304	165	242	151	213	233	216	204	156	227	241	95	98	139	217
10:45:00	132	241	91	214	70	156	172	311	206	75	150	131	257	254	254	176	159	147	142	149	195	227	157	207	236	183	171	137	109	258	213	286	308	136	297	168	239	164	210	227	214	204	154	219	242	80	91	136	206
10:50:00	133	243	91	211	67	153	181	315	206	74	150	132	251	265	251	169	156	143	144	146	203	209	154	203	232	175	167	139	110	255	210	281	309	135	293	163	250	163	206	222	217	204	153	209	245	66	86	134	204
10:55:00	136	244	88	213	64	150	184	320	214	76	147	130	245	266	248	163	153	139	134	137	202	202	152	200	227	171	162	142	107	248	215	277	312	129	287	156	247	163	203	216	220	209	150	224	246	59	79	133	197
11:00:00	137	241	88	211	62	149	186	319	207	69	144	127	240	262	246	158	151	136	125	132	200	185	152	198	219	167	157	143	106	245	218	274	317	124	279	159	246	171	198	211	221	212	154	215	250	57	78	134	180
11:05:00	137	241	87	203	61	145	189	315	198	68	141	128	234	260	242	153	149	128	128	126	198	184	151	196	213	168	152	148	110	242	222	274	319	122	273	175	245	178	196	206	224	210	152	223	252	55	79	134	172
11:10:00	140	243	88	195	60	138	192	318	207	65	138	130	230	257	246	146	149	122	125	123	187	182	150	188	205	171	147	150	111	239	209	267	315	116	268	163	246	181	194	201	231	214	151	210	254	60	80	133	173
11:15:00	139	245	87	195	57	134	194	321	204	60	135	128	227	252	242	143	147	117	123	118	197	182	147	179	196	163	144	152	109	237	209	265	315	111	263	159	242	187	196	191	236	216	150	195	256	58	83	133	155
11:20:00	137	246	86	196	63	132	195	324	203	61	131	128	223	251	239	138	147	120	122	116	194	184	144	172	192	162	140	153	108	242	209	261	314	103	258	161	241	188	195	184	239	217	153	213	255	47	83	133	151
11:25:00	138	249	85	194	64	127	189	312	203	62	128	127	221	248	230	130	145	114	117	112	192	188	139	173	186	168	136	153	108	237	196	255	310	99	255	164	247	183	189	179	236	222	151	195	254	41	82	130	148
11:30:00	135	253	83	190	68	120	185	299	206	60	123	130	217	248	225	123	143	110	117	109	195	186	139	162	182	166	131	150	107	235	198	243	309	97	250	165	254	172	188	175	231	225	144	189	250	41	75	131	148
11:35:00	131	255	84	180	69	121	186	292	210	60	120	128	210	244	225	116	142	110	123	108	174	173	138	158	180	153	127	147	109	233	212	240	305	96	246	167	254	169	190	170	229	223	140	180	246	50	72	133	143
11:40:00	127	256	87	178	62	113	182	288	202	58	117	128	204	238	223	112	140	105	115	113	151	183	136	151	177	148	126	149	107	237	217	236	297	97	238	169	259	160	199	164	224	221	140	205	242	60	68	132	140
11:45:00	129	258	85	172	64	114	180	286	194	59	114	126	200	227	225	107	139	102	108	112	129	183	132	149	174	148	122	148	105	238	213	232	289	94	233	172	255	151	204	158	224	219	134	204	240	70	66	131	136
11:50:00	125	263	84	163	75	118	175	274	200	59	110	128	197	215	222	102	138	98	121	112	123	181	129	145	171	154	118	142	102	234	218	227	286	92	231	167	253	145	206	154	222	214	129	214	236	77	65	133	132
11:55:00	118	267	79	156	94	116	171	262	193	60	108	121	196	194	230	97	137	100	129	114	121	171	128	139	169	150	113	142	101	228	217	221	285	96	225	164	257	146	202	148	219	203	125	210	234	79	61	133	125
12:00:00	108	273	76	150	112	113	162	238	184	60	107	119	198	184	228	95	134	98	117	124	112	176	134	139	171	146	115	149	102	228	208	215	286	95	219	164	263	157	203	144	217	192	120	214	229	79	56	137	119
12:05:00	103	280	73	146	125	113	150	237	189	62	105	119	201	168	219	101	133	96	112	131	118	174	144	147	173	150	117	159	108	230	206	215	283	102	214	164	277	152	214	139	216	186	120	235	223	78	54	136	138
12:10:00	97	277	70	143	137	106	138	237	197	65	107	122	203	161	209	111	132	95	104	139	112	158	162	158	177	156	120	168	125	227	201	222	278	110	220	165	290	149	220	135	213	189	121	217	220	80	54	139	158
12:15:00	92	272	73	139	163	105	124	234	202	68	111	127	195	157	198	120	133	96	101	145	113	154	172	165	184	153	119	175	135	226	206	233	277	116	232	168	305	152	221	138	216	200	124	210	214	82	59	137	170
12:20:00	89	258	73	138	195	107	116	236	200	73	118	135	179	153	191	130	134	97	99	146	116	151	184	172	193	158	119	176	158	229	208	249	273	127	244	181	306	164	233	152	207	211	128	206	217	83	69	133	182
12:25:00	87	246	78	136	218	108	108	245	223	74	130	140	164	148	188	134	136	105	97	146	119	156	193	176	201	152	120	167	181	232	222	265	277	137	258	179	299	177	247	169	202	213	129	210	212	83	95	130	187
12:30:00	88	240	88	138	226	105	101	253	239	86	141	145	149	139	200	138	139	112	98	148	126	156	200	176	208	153	122	162	202	235	223	279	289	147	276	193	293	178	260	191	201	218	124	225	203	83	116	130	190
12:35:00	92	229	94	130	235	106	95	274	248	80	153	151	137	129	214	139	142	123	103	148	132	193	204	174	211	141	123	155	216	236	223	297	302	150	285	209	285	198	274	212	196	226	122	243	191	81	128	131	210
12:40:00	96	206	109	128	246	98	90	274	261	79	160	158	127	128	217	139	143	128	107	149	135	206	204	174	215	140	125	157	226	234	227	305	312	156	295	212	282	202	279	223	189	235	116	260	193	76	134	134	207
12:45:00	98	190	119	125	253	88	86	273	256	77	162	164	119	126	207	138	144	131	110	153	133	225	206	171	218	134	127	161	237	234	232	307	317	162	299	217	259	182	287	226	189	244	105	256	217	72	138	141	209
12:50:00	90	181	133	124	267	91	84	292	256	85	160	165	107	119	207	133	144	133	114	163	134	218	205	166	221	125	132	166	244	231	241	308	323	169	305	232	226	175	302	230	194	257	96	264	233	66	136	150	218
12:55:00	87	174	146	122	270	94	79	300	259	87	155	164	98	110	202	129	143	131	107	172	135	193	207	162	220	116	136	168	248	228	238	309	327	177	302	241	211	190	307	241	198	268	88	272	233	63	133	158	224
13:00:00	90	170	163	118	271	90	75	294	261	80	149	162	90	100	200	125	143	128	97	180	135	178	206	152	218	108	140	171	251	228	242	306	331	181	299	262	193	203	315	244	199	276	82	254	249	62	137	166	224
13:05:00	93	159	171	115	264	92	72	269	270	70	146	155	81	91	198	120	143	122	98	180	131	171	205	143	215	99	145	176	252	225	249	305	334	188	294	282	174	199	318	244	206	283	81	242	250	61	133	178	218
13:10:00	93	151	179	117	263	89	72	254	277	67	141	149	79	90	195	110	143	116	106	182	129	179	202	133	211	91	150	182	249	225	256	311	335	195	289	295	152	181	319	241	199	292	81	235	259	59	123	185	214
13:15:00	95	149	187	112	250	89	74	225	293	71	138	143	77	88	179	98	143	115	108	179	128	196	202	123	210	84	154	184	242	217	257	312	334	199	284	303	134	162	321	236	198	293	82	241	257	58	118	200	205
13:20:00	101	140	186	109	237	99	75	213	310	74	135	142	76	90	177	92	142	106	113	172	126	203	203	113	206	77	157	188	238	212	262	311	332	208	275	305	125	145	323	228	199	293	82	239	261	57	122	226	199
13:25:00	101	133	186	104	211	109	82	215	304	69	132	140	75	92	174	85	142	101	114	166	125	196	205	107	201	73	163	198	237	202	264	308	330	215	268	296	117	137	319	221	195	293	86	234	272	56	118	233	185
13:30:00	108	122	191	102	208	130	90	224	310	77	128	135	79	93	174	87	142	91	107	161	123	194	203	103	196	67	169	194	237	193	262	308	327	217	257	287	120	133	325	217	202	289	84	225	281	56	113	216	171
13:35:00	106	109	199	99	191	145	99	236	308	67	125	134	81	94	177	86	142	83	99	157	123	194	204	98	190	61	175	191	235	193	258	310	323	221	246	280	116	142	321	211	200	283	80	220	283	57	113	204	166
13:40:00	107	100	206	94	182	164	110	237	317	86	123	134	83	94	181	87	142	75	102	152	123	211	209	94	184	56	179	196	233	187	254	320	320	221	243	273	112	139	322	206	204	279	79	213	292	58	114	208	159
13:45:00	107	97	211	91	175	186	121	235	330	90	122	131	88	94	179	91	142	65	103	146	128	233	214	93	178	51	182	199	230	184	258	325	316	219	240	271	97	135	317	203	205	279	81	207	298	60	115	206	166
13:50:00	110	98	208	96	173	208	133	251	333	90	122	129	90	97	162	91	142	57	113	149	137	235	223	92	173	49	184	198	228	181	255	332	311	215	238	271	89	135	309	205	202	277	74	202	299	60	115	200	161
13:55:00	112	100	218	104	169	210	142	268	335	87	122	128	92	95	160	88	141	59	110	152	134	230	223	92	172	47	185	197	221	181	248	335	308	214	238	273	84	120	303	206	196	276	70	216	294	60	111	192	160
14:00:00	119	102	212	113	166	210	143	278	332	87	122	128	93	92	174	87	140	61	98	157	132	231	225	97	175	46	188	195	225	182	244	340	304	213	241	268	82	103	298	207	193	276	68	200	294	60	110	187	159
14:05:00	122	105	208	118	161	203	138	277	324	91	122	127	97	89	199	85	139	64	98	157	131	220	228	104	184	46	191	193	222	181	244	342	298	205	243	271	82	97	290	207	199	279	68	209	277	61	108	185	162
14:10:00	122	105	190	123	157	202	135	283	321	104	122	129	100	92	208	86	138	63	95	156	127	228	235	115	188	45	194	191	220	180	256	341	293	204	243	272	86	94	285	207	206	271	67	239	274	64	108	187	155
14:15:00	129	106	181	125	154	207	133	279	318	104	119	131	103	95	217	84	138	66	103	160	134	226	238	123	191	44	198	190	218	182	259	339	289	202	243	271	90	92	285	205	207	264	63	256	270	69	106	180	163
14:20:00	136	104	176	127	152	205	132	268	312	86	118	135	108	96	219	81	138	77	111	168	154	218	239	124	197	45	201	189	210	182	259	334	287	207	241	256	98	82	284	202	212	256	59	246	266	74	104	176	171
14:25:00	139	103	170	132	152	200	131	276	311	87	118	140	110	96	227	78	137	88	118	174	168	198	239	123	196	46	205	188	208	182	262	330	286	210	239	241	108	88	288	200	216	251	55	249	268	80	103	173	182
14:30:00	144	102	167	138	147	199	128	283	304	100	118	151	115	97	228	77	136	102	120	179	173	186	238	119	196	49	209	184	215	181	263	326	288	208	236	232	120	82	285	197	221	253	53	236	275	84	102	171	172
14:35:00	145	101	168	145	135	182	126	286	286	101	117	156	124	98	244	75	135	111	120	185	165	168	236	113	200	52	212	181	216	173	261	321	287	202	235	232	129	76	287	190	228	250	52	217	281	91	101	173	166
14:40:00	153	103	166	151	136	167	125	287	290	108	120	156	126	96	235	75	134	113	119	190	161	153	231	110	200	54	218	177	217	175	262	317	288	201	229	246	140	78	286	187	230	247	53	223	290	93	100	177	162
14:45:00	160	102	158	155	124	156	125	290	277	116	126	159	128	96	237	74	133	119	123	195	157	139	226	110	202	57	217	174	220	171	261	313	292	195	222	252	145	74	293	185	230	243	55	235	294	96	96	181	160
14:50:00	166	102	164	156	109	152	127	291	254	124	132	157	131	98	228	75	132	124	133	198	153	131	222	110	205	58	222	171	220	167	261	313	291	193	216	254	148	71	304	181	230	241	59	229	297	98	96	184	159
14:55:00	171	100	158	157	105	138	128	288	248	129	136	157	132	102	212	74	131	123	139	199	143	126	221	107	207	59	217	169	218	153	258	306	289	193	209	248	154	74	306	179	234	239	63	218	297	101	95	190	157
15:00:00	172	102	153	152	101	127	129	280	233	132	140	157	130	105	230	74	130	125	145	204	139	121	219	104	208	62	218	171	223	134	251	302	288	190	201	251	158	70	301	175	236	236	64	228	303	105	92	199	152
15:05:00	169	100	152	147	102	112	128	275	221	130	143	157	126	101	234	75	130	122	142	203	138	119	217	104	215	61	220	176	218	129	256	300	285	196	190	240	156	66	308	170	236	234	65	256	310	109	86	202	147
15:10:00	167	99	150	140	96	103	127	285	217	109	146	155	128	99	235	80	130	118	152	196	139	117	211	101	214	62	222	182	218	126	256	293	282	196	184	234	157	63	309	166	241	233	66	255	313	113	86	205	138
15:15:00	168	97	163	135	92	95	126	286	212	103	148	151	129	93	235	83	129	126	166	199	141	112	206	101	211	56	218	190	216	122	257	293	277	192	184	233	157	61	304	161	236	231	65	265	318	117	86	205	132
15:20:00	172	95	159	126	86	89	128	285	201	101	148	147	131	88	239	89	128	127	154	199	129	107	201	102	211	57	215	195	209	119	267	288	274	191	181	232	161	66	294	157	235	228	62	264	325	117	84	202	140
15:25:00	182	93	150	121	82	82	128	277	199	100	150	147	134	84	240	96	128	128	139	204	130	101	198	104	207	57	212	201	199	117	263	284	269	184	181	232	169	71	300	149	235	226	59	276	332	122	87	200	138
15:30:00	191	93	147	121	79	76	127	274	192	98	154	149	133	84	237	103	128	129	138	201	126	94	200	104	207	56	210	209	204	118	266	279	267	185	175	225	172	71	299	144	235	222	56	278	329	124	86	206	141
15:35:00	189	92	139	122	81	72	124	267	180	98	163	147	133	89	236	106	128	135	135	198	117	87	199	107	206	53	210	214	206	116	262	277	264	179	171	217	178	70	291	137	236	219	54	284	328	122	83	209	133
15:40:00	187	91	129	128	77	67	122	264	165	96	172	144	134	100	239	107	128	136	137	197	116	85	199	109	207	51	207	219	207	123	260	271	260	172	170	209	176	80	285	133	238	215	56	285	325	120	81	220	123
15:45:00	184	91	125	131	73	64	121	276	155	94	178	144	134	113	239	107	128	139	134	191	116	84	193	111	209	51	208	222	205	119	260	266	259	175	173	204	177	84	287	130	242	212	58	291	325	121	79	230	126
15:50:00	186	92	129	137	72	59	119	268	146	91	185	144	132	125	240	108	129	140	143	188	104	80	191	113	207	51	213	226	199	127	257	261	260	171	171	199	173	86	289	126	243	214	61	292	327	123	77	243	131
15:55:00	183	93	119	141	71	60	115	264	134	90	192	144	133	132	235	109	128	139	153	189	94	82	186	115	210	51	209	231	199	125	254	254	253	173	169	199	173	85	289	123	250	215	63	292	316	123	77	255	129
16:00:00	179	91	112	147	69	63	113	257	127	87	195	144	133	137	232	110	128	140	136	187	87	84	163	114	209	53	208	234	199	124	251	246	244	169	164	204	177	79	286	119	246	218	63	274	323	123	87	268	127
16:05:00	172	90	108	152	68	63	112	257	123	86	196	144	132	151	235	105	128	138	136	186	84	84	148	113	207	55	205	239	199	129	250	241	241	170	163	203	181	76	282	116	243	215	63	294	326	122	104	260	121
16:10:00	164	91	102	157	61	63	110	256	124	86	197	142	131	151	235	101	128	139	139	185	81	82	161	107	207	56	205	241	199	127	252	237	232	176	160	198	177	77	279	114	239	217	63	310	331	121	121	249	116
16:15:00	163	93	98	159	64	63	108	255	121	85	196	143	131	151	232	98	127	139	158	180	79	80	152	104	205	56	204	245	198	118	249	235	227	173	155	194	193	79	275	111	239	215	62	304	336	120	133	259	116
16:20:00	164	92	97	159	70	65	106	249	111	91	193	143	134	151	232	93	127	137	167	176	78	80	147	101	204	56	201	244	197	112	250	236	225	173	152	188	195	82	272	106	240	215	61	300	338	119	132	286	101
16:25:00	161	92	94	155	65	67	106	245	105	88	193	140	136	151	221	90	127	125	173	171	76	85	143	100	202	57	199	244	196	114	250	233	226	174	151	188	202	83	270	104	240	216	61	291	340	119	129	287	102
16:30:00	166	91	90	152	61	68	107	235	96	84	192	131	132	147	209	88	126	122	174	168	74	82	163	100	199	57	198	246	194	111	246	231	229	173	150	190	199	77	264	101	237	217	61	300	339	118	124	283	99
16:35:00	162	89	88	151	59	69	110	233	98	84	190	130	134	152	205	88	126	122	171	165	80	69	168	101	201	55	200	250	192	107	246	231	234	171	148	187	198	75	262	99	229	212	64	271	335	116	122	285	97
16:40:00	163	89	87	149	55	69	114	224	95	83	189	135	134	152	203	84	125	119	156	160	81	70	168	102	198	53	199	249	192	106	245	223	239	168	149	185	194	73	254	98	233	211	69	269	332	115	119	289	101
16:45:00	161	89	85	151	54	70	116	222	87	87	188	132	135	150	190	84	125	122	151	155	80	64	164	102	201	50	198	241	190	104	241	219	241	152	144	185	193	70	252	96	242	212	68	260	328	114	115	291	96
16:50:00	160	90	84	155	64	63	117	221	90	90	186	130	136	149	180	83	125	119	150	152	74	44	161	98	201	49	196	243	189	104	239	223	241	140	146	182	189	71	250	94	231	212	70	257	325	113	114	290	95
16:55:00	159	91	87	159	65	63	118	221	83	91	186	125	135	148	182	84	125	117	147	150	71	40	158	98	201	46	195	250	187	104	242	221	242	145	149	179	185	70	242	94	231	211	72	255	321	110	111	289	87
17:00:00	159	91	89	151	67	65	118	221	87	76	184	125	133	145	189	83	125	116	149	148	67	40	156	98	198	45	195	248	184	105	239	216	242	148	149	177	189	72	244	92	234	213	73	248	320	109	107	292	87
17:05:00	156	91	92	136	68	60	116	215	89	71	182	125	133	142	198	82	125	113	153	145	66	40	152	97	196	44	194	247	182	107	238	218	239	140	152	176	184	69	248	91	232	214	71	245	319	107	105	292	85
17:10:00	154	90	87	145	68	57	115	220	86	81	181	125	131	139	191	80	125	113	140	143	70	40	150	97	195	45	195	242	182	105	227	215	235	135	152	181	177	70	241	90	230	211	72	242	316	105	103	291	80
17:15:00	152	89	88	154	70	55	114	211	80	79	178	122	131	136	186	77	126	109	125	141	66	40	147	97	192	46	195	232	181	104	223	212	231	133	153	182	174	71	233	90	231	214	70	259	314	104	99	290	77
17:20:00	160	89	91	147	69	57	113	200	84	76	176	122	129	134	174	77	126	109	118	139	70	40	147	96	191	47	196	229	183	104	224	213	229	136	153	179	176	74	228	90	221	214	73	244	314	104	98	287	73
17:25:00	168	87	86	144	68	57	113	207	83	76	176	120	127	130	172	77	126	107	121	139	70	40	146	96	190	46	197	228	185	112	217	210	227	143	152	174	177	79	218	91	217	217	78	260	305	111	95	283	70
17:30:00	167	85	92	135	64	63	110	200	77	78	175	119	128	127	176	79	126	113	127	139	68	44	144	94	190	47	199	231	182	117	216	200	222	147	151	170	176	80	215	90	224	217	80	261	291	113	94	281	66
17:35:00	164	88	102	132	72	67	110	199	83	81	173	118	127	124	174	83	126	110	140	135	67	49	143	93	189	48	198	224	181	117	210	198	220	154	149	164	178	80	222	86	222	217	79	257	287	110	92	280	63
17:40:00	165	86	107	144	74	68	106	194	74	92	171	114	125	122	167	85	126	108	140	133	70	50	142	91	188	53	196	224	181	105	209	192	220	150	149	173	184	85	216	86	223	216	80	251	284	107	90	278	72
17:45:00	165	85	110	142	73	67	106	195	71	100	169	111	124	120	165	86	126	116	138	132	66	45	141	90	188	54	192	223	185	112	204	186	216	159	149	170	201	86	214	85	224	219	80	268	282	105	89	281	88
17:50:00	160	83	116	140	77	78	106	190	70	90	168	117	120	118	157	85	125	115	143	128	64	42	139	88	188	56	189	228	184	115	197	182	209	165	150	167	207	87	209	85	220	215	78	261	286	107	89	278	115
17:55:00	161	85	120	146	88	89	105	180	71	88	165	117	122	116	153	87	125	116	134	126	65	40	139	85	189	56	184	228	187	114	189	181	207	164	149	162	210	88	212	85	220	211	75	253	281	110	93	277	139
18:00:00	161	83	122	145	107	110	101	182	73	95	163	114	120	114	170	90	125	121	133	124	65	40	152	85	187	55	176	226	187	113	186	191	206	163	148	150	206	94	211	84	216	209	73	247	283	104	102	275	165
18:05:00	158	83	134	143	132	132	96	178	78	90	162	112	120	112	193	92	124	117	132	123	78	40	167	85	188	56	168	231	189	109	179	203	206	167	144	141	203	94	213	82	214	212	70	246	287	108	130	277	194
18:10:00	150	83	130	146	152	150	95	180	70	91	161	111	126	111	194	95	123	128	135	121	91	43	190	85	189	59	160	238	194	107	182	215	203	168	143	134	198	96	206	84	213	223	68	245	269	113	162	278	198
18:15:00	148	85	125	148	163	168	97	199	82	91	160	109	138	113	182	97	122	143	154	120	106	53	208	85	190	63	154	235	199	120	187	227	215	170	144	135	202	97	213	94	212	234	69	236	283	120	184	277	216
18:20:00	145	89	121	153	171	160	99	207	104	94	160	105	148	118	176	101	122	157	170	118	118	74	218	82	192	65	153	230	214	129	195	239	232	176	151	154	209	100	224	112	219	244	66	235	290	116	198	274	249
18:25:00	149	92	122	156	183	168	96	219	136	95	160	108	159	131	179	105	122	176	179	117	135	67	224	86	199	68	153	220	238	137	202	238	246	184	160	162	214	106	237	123	212	243	64	240	283	117	203	275	256
18:30:00	150	99	138	159	179	168	91	235	165	100	160	116	170	141	174	111	124	186	167	117	141	85	221	102	215	69	154	215	257	145	213	236	264	198	172	174	221	112	250	144	208	247	64	224	281	114	205	255	265
18:35:00	154	103	148	165	179	161	83	237	194	101	163	120	180	144	186	121	128	197	170	118	137	109	213	119	235	69	155	214	273	154	227	234	280	204	179	184	227	126	264	157	212	251	68	218	276	112	199	253	271
18:40:00	164	105	153	166	174	147	74	231	226	104	169	127	197	136	192	131	133	213	186	123	136	105	204	136	252	68	160	202	286	147	239	234	292	204	195	176	237	132	278	170	209	253	76	211	272	105	202	257	290
18:45:00	169	106	174	163	174	144	71	230	254	106	180	137	207	139	208	137	138	231	178	132	150	112	196	149	266	68	165	202	290	154	243	235	302	204	209	188	240	147	287	186	208	264	85	203	263	107	203	265	277
18:50:00	175	110	188	158	178	147	72	226	267	131	192	145	214	138	211	139	143	252	177	141	160	122	191	160	275	65	173	207	288	162	251	234	304	204	223	205	249	164	273	186	209	273	95	224	269	106	207	277	293
18:55:00	181	112	204	151	179	143	76	203	290	132	202	150	219	127	212	138	149	259	158	155	176	122	189	168	281	63	180	213	295	165	242	230	306	204	234	221	250	182	258	193	206	285	107	252	281	107	219	268	296
19:00:00	184	116	212	140	163	130	83	202	308	124	214	155	220	117	221	136	152	276	146	170	191	119	186	165	284	62	190	219	297	162	235	231	301	187	240	231	265	195	244	194	202	292	114	278	295	110	229	255	279
19:05:00	189	121	223	131	155	131	88	197	315	118	224	161	217	119	227	133	155	286	155	180	200	92	178	157	286	61	197	223	295	159	238	229	299	171	245	242	277	203	232	194	196	296	125	284	310	114	240	255	270
19:10:00	192	128	246	118	150	128	96	201	320	108	234	167	215	118	227	130	158	288	160	186	196	84	173	151	285	58	203	226	293	155	259	229	295	155	248	256	284	207	219	193	186	296	133	290	328	118	244	275	285
19:15:00	196	135	255	108	148	128	105	193	329	120	241	166	220	114	220	128	163	305	155	186	214	75	173	143	273	52	209	229	293	154	280	230	297	148	250	270	284	206	210	189	176	296	137	278	333	121	244	281	288
19:20:00	194	141	260	100	148	120	111	189	354	122	249	166	220	108	238	124	166	313	162	184	222	72	173	143	262	48	217	227	287	165	294	232	296	136	253	285	279	208	212	186	164	286	139	290	341	119	251	280	283
19:25:00	193	147	265	94	149	116	119	187	363	135	255	167	221	108	251	122	182	316	174	184	220	67	174	146	252	46	222	223	289	155	301	233	292	129	254	287	279	195	201	188	148	278	146	284	339	117	259	277	279
19:30:00	191	154	270	88	159	111	127	189	378	145	259	166	225	111	237	118	177	328	163	182	225	47	177	148	244	45	230	224	286	168	287	231	289	125	256	286	276	197	199	191	142	271	155	264	334	111	263	276	269
19:35:00	192	159	275	83	158	109	136	190	380	154	262	168	231	108	228	114	170	332	166	184	228	40	180	147	243	44	238	223	277	168	272	234	288	116	259	274	267	202	211	194	141	266	148	247	325	105	264	274	263
19:40:00	196	166	278	78	158	106	146	193	377	125	263	171	234	105	235	109	166	338	188	189	244	40	180	145	242	46	244	227	268	166	250	240	288	116	262	280	252	191	223	196	141	265	149	269	311	102	263	271	276
19:45:00	202	171	280	70	162	102	156	195	373	132	261	176	239	101	234	104	166	342	203	191	269	45	176	138	242	46	251	224	253	166	234	246	288	115	263	285	254	206	235	193	129	269	162	280	302	100	266	271	253
19:50:00	207	172	269	63	165	103	162	200	366	132	257	182	244	108	212	102	164	337	196	190	284	48	176	131	249	44	255	237	236	161	236	254	288	112	268	282	253	214	248	189	126	272	166	269	295	98	268	269	236
19:55:00	207	175	272	59	166	110	170	207	358	127	253	185	252	105	187	99	166	339	189	188	306	48	172	118	255	49	254	238	240	163	239	260	283	114	269	280	258	204	262	184	125	270	170	247	280	101	276	266	230
20:00:00	212	177	265	57	169	115	177	204	373	156	252	185	260	105	184	96	164	342	187	184	337	65	171	112	257	50	252	243	240	167	247	267	279	116	267	294	246	199	276	185	120	270	178	234	275	103	282	266	209
20:05:00	216	181	260	55	171	120	179	196	361	184	253	187	267	99	191	92	163	339	189	184	361	67	173	103	255	47	249	250	238	175	254	276	278	114	268	303	238	208	292	188	122	261	179	247	265	105	282	263	210
20:10:00	221	185	253	52	178	127	180	203	355	209	255	183	274	96	189	93	164	343	190	184	335	79	178	98	263	51	241	253	236	174	261	280	269	119	268	285	223	214	308	188	126	260	183	229	258	104	280	262	202
20:15:00	228	189	250	53	172	123	179	211	370	235	258	184	282	96	212	96	163	346	172	188	315	97	180	97	265	52	239	254	241	184	260	279	264	120	268	270	206	210	321	186	134	256	179	216	257	102	277	258	210
20:20:00	238	194	262	53	171	124	178	222	382	243	261	187	289	92	204	99	163	346	150	193	333	117	181	100	267	52	234	253	244	183	260	281	262	114	266	266	187	210	314	181	139	252	181	230	264	101	280	251	211
20:25:00	246	197	260	55	175	127	180	235	396	247	265	176	295	84	208	103	162	346	135	196	337	112	183	102	272	51	232	260	245	187	259	282	265	108	264	266	188	192	305	178	146	251	184	229	267	101	283	246	204
20:30:00	252	199	262	56	183	127	180	244	397	250	268	164	302	87	207	106	161	352	144	198	356	104	183	102	282	49	231	264	247	174	265	280	267	101	260	270	181	177	299	178	162	247	183	222	274	98	287	239	201
20:35:00	259	205	263	55	188	132	180	252	394	256	268	170	303	87	209	107	160	363	158	198	380	114	182	102	281	51	237	262	247	165	272	273	268	93	257	268	185	172	290	175	168	240	185	220	288	106	294	238	199
20:40:00	261	203	273	52	186	129	178	259	391	256	267	174	304	90	201	107	157	355	148	203	386	139	179	98	286	53	224	254	248	173	277	281	271	88	252	265	197	167	289	172	171	235	190	225	285	105	286	235	196
20:45:00	267	203	276	47	186	136	180	254	385	252	267	174	306	90	198	108	156	354	138	201	388	149	177	93	285	48	218	254	249	169	291	281	271	85	246	252	197	177	289	168	174	232	192	203	297	102	277	231	198
20:50:00	267	202	279	44	186	134	179	261	376	246	267	175	309	91	190	107	153	362	121	202	367	152	173	89	283	50	214	247	250	165	304	280	274	83	236	234	197	187	292	164	173	229	197	216	296	100	273	227	197
20:55:00	263	201	264	46	181	137	178	261	357	243	269	173	310	91	183	108	150	353	119	197	332	151	172	86	284	56	209	249	250	169	315	278	279	80	232	221	192	169	293	165	173	221	197	222	305	99	276	224	229
21:00:00	271	198	257	53	181	142	175	258	342	239	271	180	317	94	186	108	148	352	116	191	301	150	172	86	282	70	207	248	248	166	318	278	283	78	226	216	193	165	288	162	181	211	211	226	308	99	280	222	231
21:05:00	273	195	265	62	185	152	174	254	339	234	274	184	318	94	192	108	146	350	113	184	301	142	170	86	280	76	200	245	245	162	315	281	286	77	224	208	193	163	286	157	184	207	216	217	317	101	293	219	224
21:10:00	276	191	269	70	187	159	173	249	332	230	277	188	318	93	191	109	142	356	109	176	305	140	167	86	278	76	192	246	243	170	316	281	288	75	223	206	193	157	284	154	187	204	222	221	324	111	293	219	209
21:15:00	275	188	275	78	195	152	172	245	327	220	279	193	312	98	183	111	139	357	105	178	312	136	161	89	275	75	183	248	240	173	310	278	294	74	220	211	201	155	285	153	185	202	233	223	326	109	298	217	206
21:20:00	276	185	274	81	200	152	169	241	321	207	279	201	309	101	191	113	135	352	102	182	311	140	158	92	272	78	179	251	234	177	303	277	292	74	214	205	204	152	288	152	180	199	238	222	326	107	299	213	197
21:25:00	275	183	274	84	202	144	167	238	316	199	279	207	302	102	189	116	132	344	106	187	310	135	154	97	270	84	173	254	226	176	296	282	286	78	210	204	210	155	290	151	179	191	242	224	321	104	294	205	194
21:30:00	270	183	282	74	202	143	166	234	311	195	277	211	294	104	179	119	127	342	108	190	305	128	151	98	270	88	165	258	217	176	293	282	283	76	205	199	212	158	292	150	179	191	246	222	322	102	290	198	196
21:35:00	266	183	270	72	201	144	161	234	303	190	275	214	299	104	159	119	122	347	106	192	304	122	147	101	267	90	157	260	210	176	291	282	276	77	201	207	218	155	292	148	180	189	248	213	322	102	285	193	188
21:40:00	261	181	257	82	200	147	159	228	271	185	271	217	308	104	152	120	118	340	104	194	304	120	145	99	265	94	152	264	202	175	289	283	272	77	197	205	220	149	293	146	182	189	248	210	314	102	280	191	187
21:45:00	257	178	255	80	199	149	155	219	255	178	266	218	309	105	151	120	116	339	98	195	305	129	142	100	261	98	148	267	196	174	287	283	265	77	193	201	220	146	295	146	185	180	246	213	311	103	275	193	183
21:50:00	251	176	257	79	210	151	151	216	243	173	260	220	307	105	141	118	113	325	99	194	319	140	140	105	261	97	142	262	190	173	284	280	261	76	190	197	214	143	295	145	190	166	245	212	305	104	270	189	193
21:55:00	247	176	277	74	214	153	150	212	235	179	255	224	303	104	135	116	109	314	95	192	317	141	137	113	257	99	135	260	186	172	283	276	257	77	187	196	217	144	294	145	189	158	246	199	298	107	267	186	203
22:00:00	243	174	276	65	198	156	146	209	227	174	249	231	300	104	133	113	105	309	91	189	309	144	135	124	255	98	127	261	184	172	283	274	260	83	185	206	217	141	294	143	189	167	246	201	278	107	262	183	198
22:05:00	240	172	266	64	193	157	143	195	218	181	243	236	298	104	131	110	99	306	91	186	304	149	134	133	254	92	121	259	182	169	282	273	262	91	182	204	219	138	293	139	188	170	247	197	285	106	258	177	196
22:10:00	236	172	260	65	194	157	141	188	213	183	239	243	300	103	130	107	94	298	89	181	295	152	134	141	253	91	114	257	179	158	281	271	257	98	178	200	225	139	291	136	189	169	247	192	288	106	257	171	185
22:15:00	234	171	258	72	193	156	135	179	203	170	236	247	300	101	147	105	93	296	90	176	288	156	133	150	251	87	110	257	174	141	280	269	255	106	176	196	227	137	293	135	191	167	248	186	286	103	253	168	184
22:20:00	222	169	256	84	190	157	131	175	194	168	232	251	298	99	146	102	92	290	89	173	277	160	134	157	246	78	107	256	168	143	277	269	254	114	173	192	226	136	301	131	190	166	251	178	289	101	250	166	176
22:25:00	220	166	258	81	186	156	129	172	187	179	228	255	298	96	134	100	92	285	85	169	266	156	133	162	243	77	107	255	164	150	276	264	252	118	171	191	224	139	300	131	190	164	255	170	291	99	246	165	172
22:30:00	217	166	268	72	197	156	125	185	184	180	225	257	297	93	128	97	92	292	84	165	261	157	132	168	240	76	102	254	155	153	275	264	245	122	170	188	226	140	297	130	189	151	256	172	291	98	242	164	168
22:35:00	213	164	255	73	202	151	121	179	182	180	221	261	295	91	119	95	93	288	85	161	250	154	132	168	237	76	98	250	151	157	270	259	238	124	168	186	227	139	293	129	189	149	257	168	289	98	239	160	165
22:40:00	207	165	248	72	197	149	118	177	184	179	219	266	293	89	110	93	94	285	84	160	243	149	132	168	235	74	94	248	148	156	269	256	232	126	165	181	230	140	288	126	188	152	258	164	288	96	237	157	162
22:45:00	202	159	244	71	197	148	115	180	182	178	217	271	292	87	104	91	95	281	87	158	243	134	132	168	232	72	90	248	146	154	266	253	232	127	162	174	230	143	285	127	187	150	259	161	281	95	233	151	160
22:50:00	196	157	243	69	196	143	113	175	180	176	214	272	292	85	100	90	95	287	89	150	228	122	132	172	228	71	86	245	143	150	263	252	225	127	158	169	231	144	285	125	186	147	255	158	281	95	225	163	157
22:55:00	190	155	242	67	204	139	110	170	175	174	210	271	293	83	97	88	94	270	86	145	206	117	130	174	225	68	82	244	139	146	259	249	217	123	155	170	234	143	281	121	187	144	257	157	286	94	230	164	155
23:00:00	186	153	240	66	205	137	109	165	165	173	207	267	291	83	98	88	94	276	83	141	188	116	128	170	222	67	80	242	137	149	260	248	212	119	151	164	234	143	279	120	187	142	261	156	281	93	219	154	169
23:05:00	181	151	243	65	208	141	108	165	155	172	205	262	289	81	97	88	94	266	76	142	174	117	127	165	220	65	79	241	134	148	257	247	207	116	148	159	235	145	277	120	186	139	267	158	275	92	212	152	163
23:10:00	178	148	257	64	210	146	106	168	152	167	202	259	285	80	87	88	95	263	75	144	164	127	126	162	217	63	77	239	132	146	254	245	204	116	146	155	236	144	274	118	186	136	259	162	258	90	207	146	158
23:15:00	172	146	247	63	208	149	105	163	143	165	199	261	280	78	83	88	95	258	74	144	162	134	125	159	214	63	76	236	130	144	248	246	207	113	143	150	235	142	269	117	186	134	267	169	258	89	203	150	158
23:20:00	167	143	241	62	203	145	102	155	138	164	196	259	273	77	82	87	97	257	83	142	181	141	124	159	211	64	74	232	131	143	247	244	203	108	141	145	232	140	266	118	187	132	273	176	257	89	199	145	156
23:25:00	162	142	243	61	198	144	100	149	135	160	194	259	270	75	80	87	97	255	83	141	184	145	124	159	209	63	73	233	126	140	245	241	197	103	139	142	231	137	263	118	188	130	263	176	257	87	196	142	159
23:30:00	157	141	231	59	196	151	98	146	129	158	192	256	265	72	79	86	98	253	79	138	179	144	123	161	206	61	71	232	124	139	240	236	196	102	137	139	229	134	259	114	190	128	260	177	257	87	194	137	160
23:35:00	150	139	227	58	191	160	95	142	126	157	190	254	260	70	79	85	99	252	79	136	185	144	122	163	203	59	69	232	121	137	236	232	195	101	136	135	229	132	256	113	190	127	257	181	255	87	191	133	148
23:40:00	146	138	222	57	187	164	93	135	129	156	188	252	257	68	76	86	99	250	78	135	176	144	122	163	200	57	67	229	121	136	233	231	192	103	134	131	235	130	257	110	190	124	254	178	254	88	187	129	145
23:45:00	139	136	217	57	181	166	92	135	128	156	186	250	255	66	76	86	100	248	78	133	172	142	122	162	197	56	65	226	120	136	228	229	189	104	133	129	241	129	254	110	190	120	252	176	262	90	187	135	150
23:50:00	133	136	207	57	178	170	90	138	128	156	183	245		64	75	87	100	246	79	131	169	140	123	160	194	54	62	225	119	135	229	227	183	107	132	126	248	128	250	108	189	104	248	177	256	89	187	136	150
23:55:00	128	135	212	56	175	174	88	124	125	155	181	244		58	75	87	101	245	79	129	166	137	124	156	191	53	60	225	117	134	226	224	178	109	130	122	247	123	247	105	189	104	247	182	251	88	185	133	149
[truncated: 15 more columns]
